# Supplementary material for: Molecular Interaction Mechanism and Preservative Effect of Lactone Sophorolipid and Lactoferrin/β-Lactoglobulin Systems
Source: Foods. 2023 Apr 7;12(8):1561. doi: 10.3390/foods12081561 (PMC10137667; doi:10.3390/foods12081561)
Supplement: Supplementary file 1 [file foods-12-01561-s001.zip]

Archive with 1 entries (1 files):
- foods-2280048-supplementary.pdf
